# Supplementary material for: Polymeric micelles effectively reprogram the tumor microenvironment to potentiate nano-immunotherapy in mouse breast cancer models
Source: Nat Commun. 2022 Nov 22;13:7165. doi: 10.1038/s41467-022-34744-1 (PMC9684407; doi:10.1038/s41467-022-34744-1)
Supplement: Supplementary file 3 — Source Data [file 41467_2022_34744_MOESM3_ESM.xlsx]

## Sheet: Figure 1
Figure 1b
Figure 1d
Time (h)	Plasma tranilast concentration (μg/mL)					%ID/mL
0.5	54.2521	44.8029	42.059	42.7775		108.504	89.6057	84.1179	85.5549
2	47.5118	37.981	26.8947	31.295		95.0236	75.9619	53.7893	62.59
6	17.995	14.9306	33.9146	16.7385		35.9899	29.8613	67.8293	33.4771
10	7.2679	16.789	8.86026	11.3692		14.5358	33.5781	17.7205	22.7384
24	12.5615	10.7924	6.74165	16.8725		25.123	21.5849	13.4833	33.7451
Figure 1e
Time (h)	uptaken drug amount (μg)
	free drug			Tranilast/m
1	0.0400527	0.0454261	0.0431567	0.0187678	0.0153507	0.0274017
4	0.0860918	0.109281	0.0982471	0.0924825	0.102238	0.0894306
12	0.124775	0.128609	0.153207	0.209002	0.231539	0.258823
24	0.1374	0.14859	0.145851	0.445666	0.480645	0.422216
Figure 1f
TGF-β concentration (pg/mL)
24h					48h
untreated	free drug 0.01 mg/mL	tranilast/m 0.01 mg/mL	free drug 10mg/mL	tranilast/m 10mg/mL	untreated	free drug 0.01 mg/mL	tranilast/m 0.01 mg/mL	free drug 10mg/mL	tranilast/m 10mg/mL
500.729	505.429	298.286	375.143	92.5714	505	539.062	433.625	426.781	231.656
530.571	479.857	464.286	526	155.571	562.188	679.312	449.781	318.938	220.719
562.286	537.571	646.857	616.429	264.714	546.25	468.562	415.875	475.781	331.406
523.429	450	539.714	508.857	301	604.375	647.062	403.375	603.312	321.562
570.429					501.875
454					687.812
613.143					514.688
590.143					585.312
Figure 1g
TGF-b protein expression
6 hr		24 hr		48 hr
free drug 0.01 mg/mL	tranilast/m 0.01 mg/mL	free drug 0.01 mg/mL	tranilast/m 0.01 mg/mL	free drug 0.01 mg/mL	tranilast/m 0.01 mg/mL
137.538	107.037	218.21	158.703	262.306	207.344
127.827	78.2572	218.535	151.516	250.211	217.084
0.118793		0.00321702		0.0297002
Figure 1h
TGF-b mRNA expression/GAPDH mRNA expression*100
6 hr		24 hr		48 hr
free drug 0.01 mg/mL	tranilast/m 0.01 mg/mL	free drug 0.01 mg/mL	tranilast/m 0.01 mg/mL	free drug 0.01 mg/mL	tranilast/m 0.01 mg/mL
272.941	168.992	469.231	261.501	148.765	20.6989
213.109	136.257	390.511	181.132	16.6055	65.7823
373.418	119.156	192.453	509.915	65.7609	63.3721

## Sheet: Figure 2
Figure 2a	E0771 IFP (mmHg)					Figure 2b	E0771 Elastic modulus (kPa)
Control	Tranilast 200mg/kg	Tranilast 2mg/kg	Tranilast/m 4mg/kg	Tranilast/m 2mg/kg		Control	Tranilast 200mg/kg	Tranilast 2mg/kg	Tranilast/m 4mg/kg	Tranilast/m 2mg/kg
4.11	3.55	7.13	4.75	3.33		45.2365	33.3654	40.699	42.3657	15.2364
4.82	3	5.5	3.83	2.15		55.6934	35.2545	45.3657	52.367	12.5486
5.7	2.62	5.32	4.85	2.47		56.3685	38.9743	52.1246	55.236	12.3369
5.72	3.44	3.72	5.34	2.24		42.3646	41.2659	43.365	55.3698	10.3647
4.11			3.32	2.88		55.3684			47.3654	10.265
Figure 2d	Hyaluronan E0771					Figure 2f	Collagen I E0771
Control	Tranilast 200mg/kg	Tranilast 2mg/kg	Tranilast/m 4mg/kg	Tranilast/m 2mg/kg		Control	Tranilast 200mg/kg	Tranilast 2mg/kg	Tranilast/m 4mg/kg	Tranilast/m 2mg/kg
0.19951	0.19879	0.15173	0.2917	0.176		0.32406	0.12585	0.17453	0.19776	0.12862
0.24457	0.15858	0.15637	0.21875	0.14657		0.25384	0.16897	0.24995	0.37534	0.12935
0.26107	0.23053	0.18975	0.25307	0.19243		0.1825	0.16458	0.26956	0.1672	0.14085
0.31746	0.18387	0.15444	0.27766	0.15107		0.18788	0.22269	0.16958	0.23483	0.15823
0.13078	0.18079	0.23895	0.27366	0.13808		0.19264	0.17001	0.26009	0.21699	0.12731
0.12815	0.13003	0.26345	0.20398	0.149945		0.20023	0.20637	0.26759	0.19082	0.12751
0.23231	0.1579	0.24349	0.2711	0.16881		0.26893	0.22188	0.20393	0.34507	0.15071
0.22344	0.17784	0.30917	0.26896	0.17896		0.26485	0.1344			0.13178
0.40471	0.15662		0.23634	0.15726		0.18579	0.17318			0.1269
0.30571	0.24006
0.29085
Figure 2h	Vessel perfusion E0771
Control	Tranilast 200mg/kg	Tranilast 2mg/kg	Tranilast/m 4mg/kg	Tranilast/m 2mg/kg
0.16279	0.27313	0.16522	0.15571	0.32136
0.20426	0.22329	0.15778	0.18571	0.37471
0.15882	0.2442	0.17952	0.23333	0.27273
0.21905	0.25196	0.18982	0.16512	0.4031
0.23656	0.22432		0.20457	0.33721
0.16279	0.25476		0.10072	0.38843
0.14808	0.24019		0.25526	0.33494
0.18333	0.2293		0.20385	0.30471
0.06349	0.2735		0.24237	0.24224
	0.39048		0.42785	0.42785
	0.37857

## Sheet: Figure 3
Figure 3b	E0771 Tumor volume
Day	Control							Tranilast/m							EPI/m 6mg/kg							Tranilast/m-EPI/m 6mg/kg
	m1	m2	m3	m4	m5	m6	m7	m1	m2	m3	m4	m5	m6	m7	m1	m2	m3	m4	m5	m6	m7	m1	m2	m3	m4	m5	m6	m7
0	0	0	0	0	0	0		0	0	0	0	0	0	0	0	0	0	0	0	0	0	0	0	0	0	0	0	0
4	8.83162	7.463						11.6738	12.5013					8.475					4.70943						8.03078		12.7636
7	28.1533	23.216	42.4856	43.5242	24.315	47.3715		40.7439	32.3756	35.5434	31.5237	38.4964	25.5529	27.5977	40.4583	31.6444	57.5155	29.0577	56.7981	35.1528	22.5342	17.7174	17.4721	33.1179	27.2678	51.9423	30.6868	24.7231
11	87.0696	103.701	118.203	131.795	57.8765	115.603		92.3989	167.107	74.0102	121.139	75.0807	65.025	58.239	101.845	110.237	121.435	55.5569	156.345	50.9392	47.0557	68.2028	71.2746	143.389	93.1421	109.13	86.5955	74.0102
14	219.459	199.431	254.124	249.784	99.7503	215.09		128.689	272.494	99.4906	246.443	158.105	184.159	195.74	195.74	208.222	244.075	92.1521	233.377	107.755	61.0059	124.123	97.6848	212.928	158.813	220.781	158.813	220.781
18	443.049	366.452	319.694	431.213	168.578	349.392		215.96	410.844	215.96	309.075		377.076	355.423	354.816	331.131	500.897	331.709	382.146	183.768	168.578	244.548	154.597	465.912	285.918	387.904		391.774
21	580.229	596.353	651.043	680.534	275.553	385.338		240.318	611.031	301.947		518.637	763.163	564.398	637.518	553.734	612.774	364.598	543.205	359.074	513.97	234.295	369.556	504.719	140.103	246.919		431.213
24	821.101	1030.74	714.76	1156.41	366.452	495.579		367.692	893.063	448.693		739.192	859.853	1012.35	911.119	1001.42	707.057	748.121	1039.4	687.101	699.41	398.282	389.836	683.343	80.8142	335.197		525.692
Figure 3c	4T1 Tumor volume
Day	Control							Tranilast/m							EPI/m 6mg/kg							Tranilast/m-EPI/m 6mg/kg
	m1	m2	m3	m4	m5	m6	m7	m1	m2	m3	m4	m5	m6	m7	m1	m2	m3	m4	m5	m6	m7	m1	m2	m3	m4	m5	m6	m7
	0	0	0	0	0	0		0	0	0	0	0	0		0	0	0	0	0	0		0	0	0	0	0	0
4				14.2718		17.3099				7.79083	10.7908							16.9086	16.5135	12.2427				8.17708		12.1771
7	49.4588	43.8241	27.1584	28.8299	24.7231	39.0503		33.7452	20.5691	15.5153	43.8241	33.2428	50.4425		48.488	44.7318	41.4637	52.1108	50.4425	25.0322		27.4874	40.316	27.4874	45.3438	53.4716	36.0687
11	149.773	110.516	118.495	113.606	52.7883	119.079		107.209	48.0074	66.9993	199.844	76.5967	161.308		100.271	90.9245	78.3541	84.7165	164.916	134.95		81.4939	104.236	94.6403	106.936	123.222	148.075
14	164.916	163.828	199.431	180.274	132.108	196.148		158.105	122.326	103.701	213.359	120.253	265.442		143.058	137.189	138.803	138.479	253.155	202.75		157.752	135.907	161.307	140.429	190.891	271.986
17	286.969	232.005	346.402	314.075	244.548	349.992		307.971	201.917	180.274	375.816	232.005	493.311		204.004	314.075	226.123	442.347	263.45	331.709		332.289	194.52	278.121	332.289	339.885	306.87
20	390.481	386.619	410.177	316.876	379.606	462.289		365.216	282.262	276.066	522.549	356.029	723.492		329.975	431.904	344.023	611.902	359.074	523.333		197.375	151.484	140.756	159.168	131.17	184.55
24	794.887	532.016	755.116	482.821	522.549	984.582		590.379	490.299	651.951	607.556	584.444	897.554		502.423	624.181	429.835	900.933	622.417	604.959		277.092	233.836	119.959	133.366	130.547	261.468
Figure 3e	E0771 US elastography (kPa)
Day	Control										Tranilast/m										EPI/m 6mg/kg										Tranilast/m-EPI/m 6mg/kg
	m1		m2		m3		m4		m5		m1		m2		m3		m4		m5		m1		m2		m3		m4		m5		m1		m2		m3		m4		m5
11		33.225	48.8875		39.05	25.8875	39.3286		29.5714	32.5125			38.25	30.6	33.8		42.3375	32.5		26.9125		49.9875	31.4714	41.475		50.7	24.4125	22.7125		29.8375	39.5714		35.5125		27.0571		29.3143	43.3333	29.6167	38.525
14		22.95	27.3375		34.2	36.5875	28.7286		31.3125	35.7375			22.9375	17.6875	29.0875		19.25	21.0125		20.8875		29.55	36.7143	30.6		28.3875	31.35	29.4		30.8125	22.0625		21.625		28.0125		22.8571	22.2125	16.5625	12.9375
18		40.45	29.1125		48.1	37.5125	39.9625		32.65	34.4875			20	12.0638	17.4875		32.525	16.0175		16.025		39.4125	34.8625	40.45		34.7125	38.2625	32.4875		35	21.3375		16.975		17.05		19.5625	16.0375		10.29
24		55.5125	49.775		51.975	57.425	54.8625		44.325	52.85			19.5875		14.25		15.1375	13.525		11.6913		52.2875	54.125	47.9375		41.025	48.6875	46.3375		45.6625	16.625		18.4125		14.85		12.2888	13.2137		12.4887
Figure 3g	E0771 Lung metastasis
Control	Tranilast/m	EPI/m 6mg/kg	Tranilast/m-EPI/m 6mg/kg
9	4	6	3
5	9	8	1
6	5	7
11	3	4	1
4	4	7	2
5	7	5	1
			4

## Sheet: Figure 4
Figure 4b	E0771 tumor volume
Day	Control										Tranilast/m										ICB										EPI/m 6mg/kg										EPI/m 15mg/kg
	m1	m2	m3	m4	m5	m6	m7	m8	m9	m10	m1	m2	m3	m4	m5	m6	m7	m8	m9	m10	m1	m2	m3	m4	m5	m6	m7	m8	m9	m10	m1	m2	m3	m4	m5	m6	m7	m8	m9	m10	m1	m2	m3	m4	m5	m6	m7	m8	m9
0	0	0	0	0	0	0	0	0	0		0	0	0	0	0	0	0	0	0	0	0	0	0	0	0	0	0	0	0	0	0	0	0	0	0	0	0	0	0		0	0	0	0	0	0	0	0	0
4				20.4785					24.4166																8.17708			22.6308										32.253											19.587
7	36.8662	31.8869	36.8662	30.0982		23.4133	34.3802	27.5977	29.1721		27.3775	23.9115		43.5242	36.2008	27.819	16.4353		23.9115	41.8996	37.8115	19.9404	20.7511	29.7487	20.0294	32.3756		51.2721	23.216		21.49	19.6749		26.616	25.5529		29.7487	57.156	27.2678		21.0262	27.0494	12.0511	37.2694	17.4721	25.8688	27.3775	54.6816	35.4129
9	53.988	65.2206	88.0229	52.1108	39.4692	59.5196	47.2135	43.8241	88.0229		83.7872	41.754	34.3802	70.2406	78.7977	45.8065	19.8516	42.4856	33.9982	61.7583	55.2057	56.7981	71.8998	51.9423	62.5169	59.8889		103.169	47.8479	20.9342	108.303	29.5172	52.9586	33.9982	35.2827	43.8241	65.025	119.079	85.8877		65.025	80.1382	33.3679	48.6489	32.9934	73.1611	32.9934	123.522	77.4721
11	127.767	88.5021	92.8939	67.5992	63.0898	76.815	147.4	77.4721	116.465		100.271	84.0189	59.3355	193.305	245.494	66.2048	39.4692	48.9718	46.1167	82.4062	116.177	171.546	129.925	46.7413	91.4142	100.011	55.0306	159.523	68.81	31.0436	177.587	46.7413	43.3748	58.6029	60.2597	57.156	88.7424	200.257	208.647		93.3907	138.479	47.3715	71.2746	63.6663	127.46	84.4835	176.444	97.1729
14	206.951	113.323	143.389	138.479	111.633	107.482	280.186	116.465	219.02		214.657	83.556	88.2623	351.194	393.07	110.794	76.1615	71.067	69.2167	160.235	160.592	253.639	163.466	95.9011	178.735	184.159	104.236	278.636	118.204	90.4365	317.438	117.913	61.0059	95.3954	90.1932	52.9586	146.39	328.822	349.392		194.115	213.359	89.9503	122.923	79.9138	260.974	173.419	210.78	223.887
16	334.614	201.086	265.442	206.106	130.236	173.795	454.385	204.423	395.019		299.235	133.998	154.946	611.902	641.106	168.209	128.381	97.9414	116.465	308.523	236.599	454.385	245.494	127.46	302.492	375.187	139.127	454.385	202.75	116.754	670.298	274.021	112.194	131.795	176.824	159.168	211.209	495.579	557		310.736	397.628	141.083	197.785	117.622	359.685	284.347	413.522	379.606
18	414.194	307.971	306.321	301.404	154.249	241.254	661.082	347.596	700.363		408.178	172.668	206.951	984.582	755.116	348.194	174.927	149.093	175.305	446.571	262.458	685.221	441.646	162.744	430.524	545.622	239.385	673.079	263.947	166.009	824.285	429.147	138.156	158.813	267.947	246.443	288.549	668.448	720.574		491.804	535.994	209.499	233.836	173.043	458.685	312.959	691.818	562.748
21	623.298	491.051	365.216	564.398	265.942	429.835	1160.41	576.872	954.975		822.162	268.953	368.312	1572.45	1199.55	676.8	256.557	233.377	211.209	764.173	275.553	1232.6	594.642	205.684	784.559	928.267	483.565	779.429	504.719	236.137	1054.36	843.562	211.209	175.684	551.292	447.985	355.423	924.82	1058.12		879.678	453.67	302.492	465.912	285.394	718.632	545.622	957.321	982.191
Figure 4c	E0771 tumor mass
	Control	Tranilast/m	ICB	EPI/m 6mg/kg	EPI/m 15mg/kg	Tranilast/m-ICB	Tranilast/m-EPI/m 6mg/kg	Tranilast/m-EPI/m 15mg/kg	ICB-EPI/m 6mg/kg	ICB-EPI/m 15mg/kg	Tranilast/m-ICB-EPI/m 6mg/kg	Tranilast/m-ICB-EPI/m 15mg/kg
m1	0.7286	0.4809	0.6226	1.2021	0.5522	0.9964	0.085	0.3701	0.873	0.3055	0.4703	0.1172
m2	0.5836	1.1848	0.7242	0.9106	0.7764	0.3311	0.1607	0.7031	0.4332	0.6284	0.288	0.3704
m3	0.6846	0.3853	0.5189	0.5874	0.5031	0.6575	0.5551	0.4767	0.4381	0.7954	0.5051	0.0325
m4	0.6542	1.2155	0.5527	0.447	0.4977	0.776	0.7019	0.5756	0.3396	0.7895	0.4628	0.073
m5	0.608	0.71	0.4372	0.4731	0.4942	0.8507	0.3606	0.4417	0.778	0.297	0.425	0.1806
m6	0.562	0.6464	0.4686	0.5361	0.8597	0.3209	0.3592	0.5583	0.8178	0.9403	0.4251	0.3186
m7	0.8075	0.9479	0.7275	0.3727	0.475	0.4679	0.3798	0.424	0.2604	0.5958	0.198	0.1751
m8	0.863	0.4701	1.2926	1.027	0.9226	0.2005	1.0447	0.0952	0.8675	0.4911	0.145	0.12
m9	1.0753	0.5401	0.646	1.2724	0.6711	0.2986	0.3492	0.382	0.9441	1.0154	0.6999	0.215
m10		0.9085	1.2547			0.2839	0.4337	0.4401			0.4735	0.319
Figure 4d	E0771 US elastography at the completion of treatments
	Control	Tranilast/m	ICB	EPI/m 6mg/kg	EPI/m 15mg/kg	Tranilast/m-ICB	Tranilast/m-EPI/m 6mg/kg	Tranilast/m-EPI/m 15mg/kg	ICB-EPI/m 6mg/kg	ICB-EPI/m 15mg/kg	Tranilast/m-ICB-EPI/m 6mg/kg	Tranilast/m-ICB-EPI/m 15mg/kg
m1	58.8333	20.2	55	52.35	42.75	14.1	17.9167	16.65	45	34.2333	16.0667	16.2667
m2	58.6333	21.8667	50.7833	56.1833	48.8333	17.7333	17.4167	13.9333	31.2833	42.15	14.7067	13.9167
m3	65.1833	19.2	56.4667	51.75	50.5833	17.6333	16.0833	14.5	31.7833	29.1333	11.9583
m4	54.65	18.6167	54.2167	53.7167	53.6333	14.7	18.6333	18.3167	38.7333	30.4	16.0667
m5	54.1167	20.5833	56.5667	51.7667	56.0833	16.65	16.8667	15.6833	36.5833	35.6833	23.5333
Figure 4e	E0771 US elastography at the completion of treatments
Elastic Modulus (kPa)	Relative Tumor Volume
27.35	1.71586
35.2833	2.85966
38.0833	3.63771
37.5333	2.14476
38.25	4.38951
40.5833	3.11234
39.2167	3.45916
34.7	2.42791
35.5	2.81253
31.9667	3.02846
35.5833	2.75365
37.95	3.14627
35.6833	3.5418
39.9	4.387
41.5833	4.14934
18.4333	1.16853
27.25	2.21509
27.75	1.97652
15.8667	1.11816
18.6333	0.956685
17.05	0.752209
20.4	1.76063
16.05	1.52998
13.7017	0.844196
25.2833	0.906013
15.4	1.6637
18.8167	1.54564
19	1.04275
17.2333	1.34782
25.65	1.05885
18.0333	1.32573
18.2333	1.74859
22.65	1.14668
16.6667	0.936962
19.1	0.993869
18.2167	1.20907
18.6167	0.675755
18.6167	0.388828
20.3833	0.923112
19.6	0.612715
[truncated: 71 more columns]

## Sheet: Figure 5
Figure 5a	E0771 FC CD4					Figure 5b	E0771 FC CD8					Figure 5c	E0771 FC CD8/Tregs
Control	Tranilast/m	Tranilast/m-ICB	Tranilast/m-EPI/m 15mg/kg	Tranilast/m-ICB-EPI/m 15mg/kg		Control	Tranilast/m	Tranilast/m-ICB	Tranilast/m-EPI/m 15mg/kg	Tranilast/m-ICB-EPI/m 15mg/kg		Control	Tranilast/m	Tranilast/m-ICB	Tranilast/m-EPI/m 15mg/kg	Tranilast/m-ICB-EPI/m 15mg/kg
0.5	0.24	0.66	0.77	3.11		2.72	0.62	3.69	2.1	5.99		0.36	0.45	0.4	0.54	0.4
0.34	0.99	0.43	0.3	0.67		1.63	1.97	1.5	0.51	1.37		0.34	0.46	0.31	0.43	0.31
0.35	0.79	0.61	0.27	0.89		1.49	1.39	5.4	0.78	2.35		0.55	0.24	1.2	1.03	0.31
0.81	0.48	0.71	0.64	0.99		2.84	2.02	2.35	0.59	1.99		0.3	0.64	1.5	0.22	2.48
0.67	0.48	0.63	0.43	0.86		3.04	1.21	2.3	0.44	16.04		0.62	0.45	0.44	0.17	1.06
0.7		0.79	0.85	1.53		3.82		3.52	2.05	9.9		0.88		0.39	0.42	0.76
0.37		0.98	0.86	0.53		0.82		5.88	4.71	3.45		0.25		0.72	0.82	1.14
0.93		1.73	0.4	0.9		3.82		1.11	1	6.82		0.48		0.29	0.31	1.38
0.7			0.42	0.72		2.23		3.83	2.8	11.7		0.29		0.47	0.77
			0.59						3.16						0.66
Figure 5d	E0771 FC MDSCs					Figure 5e	E0771 TAMs					Figure 5f	E0771 M1 TAMs
Control	Tranilast/m	Tranilast/m-ICB	Tranilast/m-EPI/m 15mg/kg	Tranilast/m-ICB-EPI/m 15mg/kg		Control	Tranilast/m	Tranilast/m-ICB	Tranilast/m-EPI/m 15mg/kg	Tranilast/m-ICB-EPI/m 15mg/kg		Control	Tranilast/m	Tranilast/m-ICB	Tranilast/m-EPI/m 15mg/kg	Tranilast/m-ICB-EPI/m 15mg/kg
72	73.8	66.7	74	55.3		5.77	8	7.49	8.02	4.86		38.1	19.2	35.9	37.7	42.8
80.4	49.8	73.2	46.8	63.8		7.6	3.68	5.38	4.98	5.44		29.7	28.9	31.2	35.9	52.4
75.5	59.3	68.7	75.2	78.1		8.6	10.94	5.61	11.02	5.71		30.9	41	33	21.5	42.5
72.1	66.3	70.6	69.7	64.4		7.22	11.24	5.68	11.46	3.23		41.9	37.2	36.2	40.6	44.7
73.4	65.7	65.5	73.7	64.8		7.96	9.87	8.23	6.66	4.74		29.9	28.3	35.1	36.7	35.3
76.5		54.5	63	34.7		6.24		9.22	12.97	4.47		40.6		42.1	48.3	45.6
75.9		59.2	70.2	52.8		6.05		7.26	10.71	19.85		35		39	21	61.9
52.6		67.1	56.4	66.6		4.12		9.67	14.46	8.34		30.6		30.8	38.4	37.4
74.3		51.8	62.9	47.9		5.75		8.87	12.13	24.74		29.8		39.3	32.1	29.6
		49.7	71.4					18.31	8.42					41.2	21.5

## Sheet: Figure 6
Figure 6a	E0771 survival
Day	Control	Tranilast/m	ICB	EPI/m 6mg/kg	EPI/m 15mg/kg	Tranilast/m-ICB	Tranilast/m-EPI/m 6mg/kg	Tranilast/m-EPI/m 15mg/kg	ICB-EPI/m 6mg/kg	ICB-EPI/m 15mg/kg	Tranilast/m-ICB-EPI/m 6mg/kg	Tranilast/m-ICB-EPI/m 15mg/kg
1
2
3
4
5
6
7
8
9
10
11
12
13
14
15
16
17
18
19
20
21
22
23
24
25
26
27
28
28
28
29
30
31	1				1
32			1	1
33				1
34					1				1
35					1
36			1
36		1	1	1
37	1	1		1
37	1	1			1					1
38		1								1
39	1	1	1	1	1				1	1
40						1
41		1	1		1		1	1	1	1	1
42	1			1					1	1
42		1			1					1
43			1						1
44	1		1	1		1		1
45							1
46	1		1	1		1		1	1	1	1
47		1					1		1
48				1	1
49											1
50	1	1			1				1
51	1					1				1
52			1				1			1
53								1	1
54						1
55
56
57
58
59
60						1
61
62						1
63								1			1
64
65								1
66											1
67												1
68
68
68
68
68
68
68
68
68
69
70
71
72						1
73
74						1
75
76
77
78
79
80
81
82											1
83
83
83								1
84
85
86
87
88
89
90
91							1
92
93							1
94
95								1
96
97
98
99
100								1
101
102
103
104
105
106
107							1
108
109
110
111
112
113											0	0
113											0	0
113											0	0
113												0
113												0
113												0
113												0
113												0
Figure 6b	E0771 rechallenge
	Control					Tranilast/m 2mg/kg-ICB-EPI/m 6mg/kg			Tranilast/m 2mg/kg-ICB-EPI/m 15mg/kg
Day	m1	m2	m3	m4	m5	m1	m2	m3	m1	m2	m3	m4	m5
0	0	0	0	0	0	0	0	0	0	0	0	0	0
4	13.9892	0	0	0	29.8649	0	0	0	0	0	0	0	0
7	34.6365	0	0	23.0199	41.6087	0	0	0	0	0	0	0	0
9	54.1608	28.4902	33.8715	41.1747	64.6348	0	0	0	0	0	0	0	0
11	93.8892	58.0575	31.0436	62.5168	82.8648	0	0	0	0	0	0	0	0
14	162.025	62.5168	55.9097	173.795	114.459	0	0	0	0	0	0	0	0
16	274.531	74.2235	68.2028	247.872	120.843	0	0	0	0	0	0	0	0
18	366.452	101.056	93.8892	382.146	147.063	0	0	0	0	0	0	0	0
21	563.573	127.767	149.433	621.536	203.586	0	0	0	0	0	0	0	0
24	854.4	195.74	201.501	815.813	250.264	0	0	0	0	0	0	0	0
28	1195.46	382.783	300.318	1102.66	343.43	0	0	0	0	0	0	0	0

## Sheet: Figure 7
Figure 7a	E0771 survival									Figure 7b	E0771 control rechallenge
Day	Control	Tranilast/m	ICB	Doxil	Tranilast/m-ICB	Tranilast/m-Doxil	ICB-Doxil	Tranilast/m-ICB-Doxil		Day	E0771								MCA205
1											m1	m2	m3	m4	m5	m6	m7	m8	m1	m2	m3	m4	m5	m6	m7	m8
2										0	0	0	0	0	0	0	0	0	0	0	0	0	0	0	0	0
3										4	0	0	23.1178	8.2756	0	21.7715	19.7631	0	0	15.9709	29.0577	24.1127	0	0	18.9785	0
4										7	19.6749	24.9289	58.4208	22.0555	0	35.4129	50.2776	32.1306	86.1232	69.4207	75.0807	80.8142	59.8889	39.6095	36.7325	64.8297
5										9	37.2694	77.692	97.4287	54.6816	0	79.9137	64.8297	59.3355	173.043	77.692	133.051	164.553	103.968	129.925	52.9586	207.374
6										11	80.1382	253.155	149.773	151.828	38.6344	177.587	105.041	124.725	368.934	96.6629	229.731	384.698	179.119	304.129	95.3954	505.485
7										13	173.043	346.402	202.75	319.129	87.7839	301.947	164.19	256.557	635.729	146.726	404.2	616.269	237.989	514.746	135.587	688.043
8										15	314.634	468.824	281.223	550.48	149.093	401.563	219.459	364.598	975.042	189.292	561.925	934.03	320.825	823.223	181.434	1098.8
9										18	452.957	598.068	564.398	767.208	209.498	697.507	281.223	440.245		301.947	952.633		505.485		309.628
10										20	658.334	702.271	747.125	1111.72	273.511	920.238	394.369	758.127		455.815			820.042		605.824
11
12										Figure 7c	E0771 Tranilast/m-Doxil rechallenge
13										Day	E0771								MCA205
14											m1	m2	m3	m4	m5	m6	m7	m8	m1	m2	m3	m4	m5	m6	m7	m8
15										0	0	0	0						0	0	0
16										4	0	0	0						38.2215	0	0
17										7	0	0	38.6344						110.516	48.488	21.8659
18										9	0	0	59.5196						167.841	59.5196	29.6328
19										11	0	0	134.315						295.466	75.5118	63.0898
20										13	0	0	173.419						476.894	184.942	212.497
21										15	0	0	227.922						696.557	354.211	274.021
22										18	0	0	354.816						807.399	677.732	434.672
23										20	0	0	495.579						1023.36	925.968	685.221
24
25										Figure 7d	E0771 Tranilast/m-ICB-Doxil rechallenge
26										Day	E0771								MCA205
27											m1	m2	m3	m4	m5	m6	m7	m8	m1	m2	m3	m4	m5	m6	m7	m8
28										0	0	0	0	0	0	0	0		0	0	0	0	0	0	0
28										4	0	0	0	0	0	0	0		0	0	0	45.3438	0	0	0
28										7	0	0	0	0	0	0	0		0	37.5398	34.2526	76.1615	0	49.4588	29.4018
29										9	0	0	0	0	0	0	0		0	56.2639	45.9614	102.373	46.2723	91.6598	44.2764
30										11	0	0	0	0	0	0	0		57.8765	93.6397	50.9392	207.374	178.735	199.431	73.5849
31										13	0	0	0	0	0	0	0		118.787	177.969	58.4208	293.326	263.45	262.458	117.913
32										15	0	0	0	0	0	0	0		223.887	189.292	81.7214	319.694	376.446	403.54	179.119
33										18	0	0	0	0	0	0	0		377.708	270.972	111.353	429.147	529.638	575.198	282.782
34										20	0	0	0	0	0	0	0		479.851	402.88	157.399	604.959	704.183	724.467	411.513
35
36
37		1
38	1	1
39			1				1
40
41	1	1	1				1
42	1			1
42
43
44
45
46		1
47			1
48	1	1		1
49
50
51				1			1
52	1				1
53		1		1
54
55			1
56
57						1	1
58
59
60
61			1	1
61			1
62		1		1			1
63	1				1
64
65				1
66		1
67	1
68			1				1
69
70				1	1		1
71
72
73
74							1
75
76					1	1
77
78
79
80					1
81
82					1	1
83
84					1
85
86
87
88					1
89						1
90
91
92
93
94
95
96
97
98
99
100
101
102
103
104
105
106
107
108
109
110
111
112
113
114
115
116
117
118
119
120
121
122
123
124
125
126
127
128
129
130
131
132
133
134
135
136
137
138
139
140
141
142
143
144
145
146
147
148
149
150						0		0
150						0		0
150						0		0
150						0		0
150								0
150								0
150								0
150								0

## Sheet: Supp. Figure 1
Supp. Figure 1a
	Size (nm)	Intensity (%)
		batch1	batch 2	batch 3
	0.4	0	0	0
	0.4632	0	0	0
	0.5365	0	0	0
	0.6213	0	0	0
	0.7195	0	0	0
	0.8332	0	0	0
	0.9649	0	0	0
	1.117	0	0	0
	1.294	0	0	0
	1.499	0	0	0
	1.736	0	0	0
	2.01	0	0	0
	2.328	0	0	0
	2.696	0	0	0
	3.122	0	0	0
	3.615	0	0	0
	4.187	0	0	0
	4.849	0	0	0
	5.615	0	0	0
	6.503	0	0	0
	7.531	0	0	0
	8.721	0	0	0
	10.1	0	0	0
	11.7	0	0	0
	13.54	0	0	0
	15.69	0	0	0
	18.17	0	0	0
	21.04	0	0	0
	24.36	0	0	0
	28.21	0	0	0
	32.67	0	0	0
	37.84	0	0	0
	43.82	0	1	0.4
	50.75	1.5	2.9	1.9
	58.77	4.4	5.6	4.4
	68.06	8.1	8.5	7.3
	78.82	11.7	11.1	10.2
	91.28	14.1	12.8	12.4
	105.7	15.1	13.5	13.6
	122.4	14.3	12.9	13.4
	141.8	12.2	11.3	12.1
	164.2	9.1	8.9	9.9
	190.1	5.8	6.1	7.1
	220.2	2.9	3.5	4.4
	255	0.9	1.5	2.1
	295.3	0	0.4	0.7
	342	0	0	0
	396.1	0	0	0
	458.7	0	0	0
	531.2	0	0	0
	615.1	0	0	0
	712.4	0	0	0
	825	0	0	0
	955.4	0	0	0
	1106	0	0	0
	1281	0	0	0
	1484	0	0	0
	1718	0	0	0
	1990	0	0	0
	2305	0	0	0
	2669	0	0	0
	3091	0	0	0
	3580	0	0	0
	4145	0	0	0
	4801	0	0	0
	5560	0	0	0
	6439	0	0	0
	7456	0	0	0
	8635	0	0	0
	10000	0	0	0
	Three independent experiments are performed
Supp. Figure 1c
Time (weeks)	Size (nm)			PDI
0	104.5	104	103.9	0.132	0.125	0.141
1	102.9	104.1	102.7	0.158	0.176	0.158
2	105.7	104.2	109.8	0.171	0.147	0.171
3	109.6	104.1	103.8	0.181	0.176	0.175
4	110	108.2	107.6	0.176	0.177	0.165
Data are shown as the mean ± S.D.
n = 3 independent experiments
Supp. Figure 1d
Time (h)	Size (nm)
	PBS			Serum (50%)
0	97.62	96.35	97.22	98.73	99.35	97.25
1	98.35	97.54	100.21	105.36	103.27	106.88
4	98.25	99.31	101.13	108.27	104.25	103.25
8	100.56	101.39	99.28	108.25	102.45	105.06
24	100.35	103.26	99.27	102.44	104.86	102.45
Data are shown as the mean ± S.D.
n = 3 independent experiments
Supp. Figure 1e
Micelle concentration (μg/mL)	Count rate (kcp/s)
64	1342.6	1561.3	1488.9
32	725.5	768.3	704.5
16	315.1	334.2	350.1
8	71.2	69.2	74.5
4	61.2	60.9	63.2
2	55.5	53.1	56.2
1	47.2	49.5	52.1
Data are shown as the mean ± S.D.
n = 3 independent experiments
Supp. Figure 1f
Time (h)	Cummulative release of tranilast (%)
	C(micelle)=32 μg/mL			C(micelle)=8 μg/mL			C(micelle)=4 μg/mL
0	0	0	0	0	0	0	0	0	0
2	3.251	2.52	3.22	20.25	24.47	33.25	62.33	59.62	67.23
4	4.58	4.33	5.01	44.58	42.12	49.65	73.32	76.53	81.25
8	5.15	5.26	3.43	57.25	55.33	45.26	90.2	93.21	94.55
24	6.8125	2.4735	5.78125	67.625	71.625	71.875	95.25	97	96.25

## Sheet: Supp. Figure 2
Supp. Figure 2a	E0771 tumor volume
Day	Control					Tranilast 200mg/kg					Tranilast 2mg/kg					Tranilast/m 4mg/kg					Tranilast/m 2mg/kg
	m1	m2	m3	m4	m5	m1	m2	m3	m4	m5	m1	m2	m3	m4	m5	m1	m2	m3	m4	m5	m1	m2	m3	m4	m5
3	13.4352	15.4402	16.5135	14.9949		19.4118	13.1638	24.1127	20.9342		19.4992	16.4353	12.2427	11.1832	21.0262		6.53495	33.8715	14.9949	25.5529	10.5896		19.6749	29.8649
5	56.7981	32.6218	28.9437	19.6749		61.7583	20.0294	48.8102	33.4933		47.0557	33.2428	42.633	15.1424	35.4129	26.5084	15.8943	44.8843	27.5977	86.8323	15.6662	67.1989	47.0557	37.8115
7	82.1775	54.1608	74.4372	40.7439		117.622	23.5124	76.815	59.3355		59.704	51.7742	52.6183	27.1584	55.9097	47.53	19.2377	65.2206	71.8998	196.965	9.96121	96.1545	69.0131	70.2406
11	162.384	139.452	188.496	112.476		223.441	98.9724	210.78	153.208		156.696	131.482	121.435	111.353	115.89	103.435	56.7981	182.209	149.773	395.019	26.7239	165.28	148.075	177.587
Supp. Figure 2b	E0771 US elastography (kPa)
Day	Control										Tranilast 200mg/kg								Tranilast 2mg/kg								Tranilast/m 4mg/kg										Tranilast/m 2mg/kg
	m1	m2	m3	m4	m5	m6	m7	m8	m9	m10	m1	m2	m3	m4	m5	m6	m7	m8	m1	m2	m3	m4	m5	m6	m7	m8	m1	m2	m3	m4	m5	m6	m7	m8	m9	m10	m1	m2	m3	m4	m5	m6	m7	m8	m9	m10
12	27.1	30.3			27.1	31.8	28.2	29.4	22.9	24.1	30.6	28.2	30	34.1	21.2		23.5	27.1	25.9	35.6	22.4	30.2	37.6	31.2	28.2	35.3	28.2		31.8	32.9	31.8	34.1	31.8	29.4		29.4	27.1	30.6	28.2	25.9	30.6	29.4	25.9	31.8	31.8	32.9
14	51.2	55.2	30.2	45.3	44.3	45.8	44.3	52.2	51.2	45.6	25.3	25.2	25.2	26.3	24.1	25.2	25.2	26.3	42.3	35.2	42.2	45.3	45.3	38.2	45.3	42.3	42.3	42.3	42.2	45.3	32.3	35.2	42.3	44.5	35.6	38.2	20.1	18.2	20.3	20.1	18.5	20.2	20.3	20.3	20.3	20.1
18	56.3	55.2	45.3	44.3	56.3	55.1	55.1	55.5	55.6	51.2	20.3	25.3	20.1	23.2	21.2	22.3	22.3	22.1	55.3	55.2	51.2	50.3	46.3	42.3	51.2	42.3	40.3	45.2	44.2	41.2	40.3	42.3	41.5	46.3	42.3	44.6	18.2	15.3	15.1	18.3	17.4	18.3	18.3	15.3	16.2	18.4
Supp. Figure 2d	E0771 RT-qPCR
gene name	Control										Tranilast 200mg/kg										Tranilast 2mg/kg										Tranilast/m 4mg/kg										Tranilast/m 2mg/kg
Col1A1	1.362	1.083	1.526	0.603	0.682	0.95	1.465	2.411	1.58	0.919	0.71	0.764	0.511	1.247	0.643	0.648	0.629	0.403		0.591	0.623	0.586	0.501	2.276	0.64	0.593	0.649	0.473	2.589	0.593	1.446	1.953	2.179	2.368	1.512	0.95	0.988	0.776	1.489	0.713	0.293	0.228	0.336	1.212	0.19	0.967	1.316	0.402	1.9
HAS2	0.508	0.493	0.827	0.743	1.283	1.669	1.303	0.725	1.321		0.36	0.323			1.291	0.375	0.254		1.291	0.786	0.949	1.014	2.497		1.297	0.414	0.549	2.576		0.617	1.379	1.012	1.983		1.681	1.114	0.678	1.252	1.604	0.688	0.151	0.155		0.695	0.93			0.966	1.059
HAS3	0.692	0.607	0.654	0.597	1.662		1.424	1.277	0.853	0.753	0.461	0.481	0.949		1.151	0.535	0.501	0.411		0.762	0.443	0.405		1.423	0.457	0.428	0.473	0.655	2.024	0.526	0.465	0.62		0.916	0.537	0.703	0.655		1.153	0.561	0.765	0.663	0.401		0.847	0.483	0.541	0.632
Supp. Figure 2e	E0771 Vessels					Supp. Figure 2f	E0771 Vessel diameter					Supp. Figure 2g	Drug accumulation
Control	Tranilast 200mg/kg	Tranilast 2mg/kg	Tranilast/m 4mg/kg	Tranilast/m 2mg/kg		Control	Tranilast 200mg/kg	Tranilast 2mg/kg	Tranilast/m 4mg/kg	Tranilast/m 2mg/kg			intratumoral drug conc.
129	64	155	140	206		5.93118	9.96128	5.45166	6.06134	11.1378		Day	Low dose	High dose
134	73	90	42	175		6.65496	9.25522	7.71022	5.86736	11.097		0	0	0
170	208	134	141	144		7.04641	9.66736	6.08932	7.61686	11.7383		0.25	0	0
105	185	167	86	129		5.56959	9.87884	6.36557	7.99281	9.87045		0.5	0	0
160	186		197	86		7.76923	9.61737		5.58603	11.1266		0.75	0	0
129	84		139	121		6.06212	9.29754		8.4075	11.8583		1	0	0
104	107		76	84		5.23151	8.25638		8.94208	11.911		1.25	0	0
132	157		156	191		5.18042	8.25156		6.75579	11.0311		1.5	0	0
126	197		236	163		5.26595	8.21845		7.09999	10.0331		1.75	0	0
	105			79			8.32811			9.59492		2	0	0
	169						10.1931					2.25	0	0
												2.5	0	0
												2.75	0	0
												3	0	0
												3.25	0	0
												3.5	0	0
												3.75	0	0
												4	0	0
												4.25	0	0
												4.5	0	0
												4.75	0	0
												5	0	0
												5.25	0	0
												5.5	0	0
												5.75	0	0
												6	0	0
												6.25	0	0
												6.5	0	0
												6.75	0	0
												7	0	0
												7.25	0	0
												7.5	0	0
												7.75	0	0
												8	0	0
												8.25	0	0
												8.5	0	0
												8.75	0	0
												9	0	0
												9.25	0	0
												9.5	0	0
												9.75	0	0
												10	0	0
												10.25	0	0
												10.5	0	0
												10.75	0	0
												11	0	0
												11.25	0	0
												11.5	0	0
												11.75	0	0
												12	0.016267	0.046876
												12.25	0.87609	1.7238
												12.5	0.70918	1.3612
												12.75	0.36795	0.83279
												13	0.24662	0.63509
												13.25	1.0054	0.51641
												13.5	0.93783	0.41058
												13.75	0.67462	0.30798
												14	0.52951	0.21429
												14.25	1.2595	1.957
												14.5	1.3043	2.3221
												14.75	1.0973	2.1405
												15	0.87781	1.8056
												15.25	1.5692	1.4338
												15.5	1.7283	1.09
												15.75	1.5675	0.79506
												16	1.3166	0.57056
												16.25	1.9994	2.4351
												16.5	2.2622	3.4474
												16.75	2.173	3.6082
												17	2.0792	3.2462
												17.25	2.6526	2.6916
												17.5	3.0168	2.1617
												17.75	3.0106	1.714
												18	2.7404	1.3497
[truncated: 1 more columns]

## Sheet: Supp. Figure 2c AFM data (2)
Supp. Figure 2c	E0771 AFM (kPa)
Control	Tranilast 200mg/kg	Tranilast 2mg/kg	Tranilast/m 4mg/kg	Tranilast/m 2mg/kg
3.8646	1.8867	1.6908	0.408349	3.522			3 Samples per group
5.9817	1.3946	0.2865	6.50728	2.6089			For each group 12 regions were characterized
3.8858	1.25977	3.4195	1.4401	3.3927
4.3269	0.19552	3.55544	1.678	3.0732
4.2038	1.114	0.829	4.344	0.3653
2.9321	1.6886	0.770996	2.8904	0.017
2.3012	5.4811	5.2818	0.778005	4.865
2.9948	0.481652	4.8054	1.6927	0.2374
4.907	5.3193	1.04575	3.6812	2.2412
1.6277	0.807936	2.8236	1.8377	1.06303
1.516	2.7014	0.123794	0.985088	2.4857
2.6817	2.6095	6.5884	2.2546	0.478707
0.99214	3.8134	0.931	0.560151	3.4789
2.826	0.207452	1.8043	4.6923	1.9401
1.5508	0.787806	3.9587	5.2994	2.3224
3.1826	0.239483	0.340444	0.50476	1.4286
4.8083	2.0806	1.3591	3.9578	0.876452
2.7083	1.0294	1.7045	1.5727	0.229031
1.4311	1.6249	5.6491	4.1649	0.787232
4.1091	1.2971	3.8436	0.813312	0.243957
1.41348	1.9192	1.9138	2.0263	0.185457
2.5087	1.0871	1.9977	3.5959	0.915635
2.4074	1.4032	1.9134	0.605	1.5141
1.5971	1.9203	4.7634	1.6707	3.5065
1.11136	1.2477	0.0709849	1.4991	1.2082
1.6587	1.3204	1.38393	2.4283	0.136107
3.8032	1.9121	0.105902	0.509765	1.4617
1.87851	1.02783	3.3725	1.2442	1.7284
2.15411	0.787804	3.7151	0.728255	1.7486
1.45278	0.642442	6.3533	2.1084	2.1617
2.2274	0.924968	5.0585	3.4211	2.35276
0.91287	3.3228	3.4172	0.487359	3.5165
2.9463	1.713	2.105	0.539797	3.4971
1.61931	2.4371	1.89695	2.2558	0.0069
6.9635	0.689759	1.36398	3.0255	2.8197
	3.4831	3.5192	1.0703	1.8569

[truncated: 5 more sheets: Supp. Figure 4, Supp. Figure 5, Supp. Figure 6, Supp. Figure 7, Supp. Figure 8]
